# Supplementary material for: GNG5 is a novel oncogene associated with cell migration, proliferation, and poor prognosis in glioma
Source: Cancer Cell Int. 2021 Jun 7;21:297. doi: 10.1186/s12935-021-01935-7 (PMC8186147; doi:10.1186/s12935-021-01935-7)
Supplement: Supplementary file 4 — Additional file 4: Figure S1: Correlation between GNG5 expression level and overall survival of glioma patients. (A): Immunohistochemical results of GNG5 in glioma and normal tissues based on human protein atlas. LGG: low grade glioma, HGG: high grade glioma; (B): Kaplan-Meier curve based on TCGA database; (C): Differences in GNG5 expression in patients with different survival periods based on GEO (GSE 53733). [file 12935_2021_1935_MOESM4_ESM.zip]

Archive with 5 entries (5 files):
- Figure S1-A1.tif
- Figure S1-A2.tif
- Figure S1-A3.tif
- Figure S1B.tif
- Figure S1C.tif
