# Supplementary material for: GNG5 is a novel oncogene associated with cell migration, proliferation, and poor prognosis in glioma
Source: Cancer Cell Int. 2021 Jun 7;21:297. doi: 10.1186/s12935-021-01935-7 (PMC8186147; doi:10.1186/s12935-021-01935-7)
Supplement: Supplementary file 5 — Additional file 5: Figure S2: Correlation between IDH1 R132H and GNG5 in glioma samples. (A): Representative results of IDH1 R132H immunohistochemical staining in GNG5 positive tissue; (B): correlation analysis of GNG5 and IDH1 R132H based on the clinical sample. *P = 0.0309. [file 12935_2021_1935_MOESM5_ESM.zip]

Archive with 5 entries (5 files):
- Figure S2_A1_tissue2_GNG5.tif
- Figure S2_A2_tissue2_IDH1.tif
- Figure S2_A3_tissue4_GNG5.tif
- Figure S2_A4_tissue4_IDH1.tif
- Figure S2B.tif
