# Supplementary material for: GNG5 is a novel oncogene associated with cell migration, proliferation, and poor prognosis in glioma
Source: Cancer Cell Int. 2021 Jun 7;21:297. doi: 10.1186/s12935-021-01935-7 (PMC8186147; doi:10.1186/s12935-021-01935-7)
Supplement: Supplementary file 6 — Additional file 6: Figure S3: Co-expression analysis of GNG5 and GSEA enrichment analysis results. The correlation between GNG5 and POP4 (A), RER1 (B), ATRNL1 (C), TUB (D); GSEA enrichment analysis of the ECM-receptor interaction (E), the focal adhesion (F), the toll-like receptor signaling pathway (G) and the nod-like receptor signaling pathway (H). [file 12935_2021_1935_MOESM6_ESM.zip]

Archive with 8 entries (8 files):
- Figure S3A.tif
- Figure S3B.tif
- Figure S3C.tif
- Figure S3D.tif
- Figure S3E.tif
- Figure S3F.tif
- Figure S3G.tif
- Figure S3H.tif
